# Supplementary material for: ﻿A phylogeny of the Triraphideae including Habrochloa and Nematopoa (Poaceae, Chloridoideae)
Source: PhytoKeys. 2022 Apr 18;194:123–33. doi: 10.3897/phytokeys.194.80967 (PMC9038846; doi:10.3897/phytokeys.194.80967)
Supplement: XML Treatment for Triraphideae [file phytokeys.194.80967-treatment1.xml]

<!DOCTYPE tp:taxon-treatment
  PUBLIC "-//TaxonX//DTD Taxonomic Treatment Publishing DTD v0 20100105//EN" "tax-treatment-NSO.dtd">
<tp:taxon-treatment xmlns:tp="http://www.plazi.org/taxpub"><tp:treatment-meta><kwd-group><label>Taxon classification</label><kwd>
              <named-content content-type="kingdom">Plantae</named-content>
            </kwd><kwd>
              <named-content content-type="order">Poales</named-content>
            </kwd><kwd>
              <named-content content-type="family">Poaceae</named-content>
            </kwd></kwd-group><mixed-citation publication-type="journal"><person-group><name><surname>Peterson</surname><given-names>Paul M.</given-names></name><name><surname>Romaschenko</surname><given-names>Konstantin</given-names></name><name><surname>Arrieta</surname><given-names>Yolanda Herrera</given-names></name></person-group><article-title>﻿A phylogeny of the <tp:taxon-name><tp:taxon-name-part taxon-name-part-type="tribe">Triraphideae</tp:taxon-name-part></tp:taxon-name> including <italic><tp:taxon-name><tp:taxon-name-part taxon-name-part-type="genus" reg="Habrochloa">Habrochloa</tp:taxon-name-part></tp:taxon-name></italic> and <italic><tp:taxon-name><tp:taxon-name-part taxon-name-part-type="genus" reg="Nematopoa">Nematopoa</tp:taxon-name-part></tp:taxon-name></italic> (<tp:taxon-name><tp:taxon-name-part taxon-name-part-type="family">Poaceae</tp:taxon-name-part></tp:taxon-name>, <tp:taxon-name><tp:taxon-name-part taxon-name-part-type="subfamily">Chloridoideae</tp:taxon-name-part></tp:taxon-name>)</article-title><source>PhytoKeys</source><day>18</day><month>04</month><year>2022</year><volume>194</volume><fpage>123</fpage><lpage>133</lpage><pub-id pub-id-type="doi">10.3897/phytokeys.194.80967</pub-id></mixed-citation></tp:treatment-meta><tp:nomenclature><label>﻿</label><tp:taxon-name>
            <object-id xmlns:xlink="http://www.w3.org/1999/xlink" content-type="arpha" xlink:type="simple">FE38B36E-D39D-5DBA-9683-72C7CC8253A7</object-id>
            <tp:taxon-name-part taxon-name-part-type="tribe">Triraphideae</tp:taxon-name-part>
          </tp:taxon-name><tp:taxon-authority>P.M. Peterson, Molec. Phylogen. Evol. 55(2): 591. 2010 ≡ Triraphidinae Stapf, Fl. Trop. Afr. 9: 22. 1917 – Type: Triraphis R. Br., Prodr. 185. 1810.</tp:taxon-authority></tp:nomenclature><tp:treatment-sec sec-type="description" id="SECID0ELOBI"><title>Description</title><p><bold>(emendation).</bold> Annuals or perennials, sometimes rhizomatous or reedlike (<italic><tp:taxon-name><tp:taxon-name-part taxon-name-part-type="genus" reg="Neyraudia">Neyraudia</tp:taxon-name-part></tp:taxon-name></italic>) culms 4–500 cm tall, erect or decumbent; ligules membranous and ciliate or a fringe of hairs; inflorescence a panicle, open to contracted, rarely spiciform; spikelets 2–15 mm long, 3–24-flowered, laterally compressed; glumes usually shorter than the spikelets or upper glume 2 × as long as adjacent lemma (<italic><tp:taxon-name><tp:taxon-name-part taxon-name-part-type="genus" reg="Habrochloa">Habrochloa</tp:taxon-name-part></tp:taxon-name></italic>), 0-, 1- or 3-veined, membranous, sometimes hyaline, apex entire to mucronate, rarely awned; lemmas membranous, rarely cartilaginous, 3-veined with ciliate or pilose margins, lateral veins, if present, usually hairy and sometimes extending as awns (<italic><tp:taxon-name><tp:taxon-name-part taxon-name-part-type="genus" reg="Triraphis">Triraphis</tp:taxon-name-part></tp:taxon-name></italic>), apex bifid and awned from between the sinus; paleas 0.5 to as long as lemma, 2-veined; stamens 3; caryopses with adherent pericarp, often trigonous to ellipsoid, sometimes linear.</p></tp:treatment-sec><tp:treatment-sec sec-type="Included genera" id="SECID0EIPBI"><title>Included genera.</title><p><italic><tp:taxon-name><tp:taxon-name-part taxon-name-part-type="genus" reg="Habrochloa">Habrochloa</tp:taxon-name-part></tp:taxon-name></italic>, <italic><tp:taxon-name><tp:taxon-name-part taxon-name-part-type="genus" reg="Nematopoa">Nematopoa</tp:taxon-name-part></tp:taxon-name></italic>, <italic><tp:taxon-name><tp:taxon-name-part taxon-name-part-type="genus" reg="Neyraudia">Neyraudia</tp:taxon-name-part></tp:taxon-name></italic>, <italic><tp:taxon-name><tp:taxon-name-part taxon-name-part-type="genus" reg="Triraphis">Triraphis</tp:taxon-name-part></tp:taxon-name></italic>.</p></tp:treatment-sec></tp:taxon-treatment>
